# Supplementary material for: Primary Fermentation in Wine Production Influence on Phenolic Retention and Valorization Potential of Berry Skin By-Products
Source: Plants (Basel). 2026 Jan 19;15(2):296. doi: 10.3390/plants15020296 (PMC12845066; doi:10.3390/plants15020296)
Supplement: Supplementary file 1 [file plants-15-00296-s001.zip]

Archive with 1 entries (1 files):
- plants-4051999-supplementary.pdf
